# Supplementary material for: Se Alleviated Pb-Caused Neurotoxicity in Chickens: SPS2-GPx1-GSH-IL-2/IL-17-NO Pathway, Selenoprotein Suppression, Oxidative Stress, and Inflammatory Injury
Source: Antioxidants (Basel). 2024 Mar 18;13(3):370. doi: 10.3390/antiox13030370 (PMC10968013; doi:10.3390/antiox13030370)
Supplement: Supplementary file 1 [file antioxidants-13-00370-s001.zip]

Archive with 1 entries (1 files):
- antioxidants-2878126-supplementary.pdf
